# Supplementary material for: Transcriptome and proteome profiling of adventitious root development in hybrid larch (Larix kaempferi × Larix olgensis)
Source: BMC Plant Biol. 2014 Nov 26;14:305. doi: 10.1186/s12870-014-0305-4 (PMC4253636; doi:10.1186/s12870-014-0305-4)
Supplement: Additional file 1: — Detailed information for contigs with more than 700 reads. [file 12870_2014_305_MOESM1_ESM.xls]

## Sheet: Sheet1
Query Name	Contig_depth	A_depth	B_depth	C_depth	D_depth	NR Annotation
Cell Wall Remodeling
UN_lyscdhit99_36258	2247	390	377	626	854	ref|XP_002522701.1| Xyloglucan endotransglucosylase/hydrolase protein 9 precursor, putative [Ricinus communis] gb|EEF39663.1| Xyloglucan endotransglucosylase/hydrolase protein 9 precursor, putative [Ricinus communis]
UN_lyscdhit99_24365	1482	217	285	376	604	gb|AAT84462.1| putative xyloglucan endotransglucosylase/hydrolase [Selaginella kraussiana]
UN_lyscdhit99_27122	9284	1914	2345	2943	2082	ref|YP_001949468.1| cell wall-associated hydrolase [Burkholderia multivorans ATCC 17616] dbj|BAG46932.1| cell wall-associated hydrolase [Burkholderia multivorans ATCC 17616]
UN_lyscdhit99_14744	1025	251	270	213	291	gb|ADM76665.1| extensin-like protein [Picea sitchensis]
Stress Response
UN_lyscdhit99_26192	4308	686	1241	1174	1207	gb|AAX92705.1| metallothionein-like protein class II [Picea abies]
UN_lyscdhit99_25076	1605	376	350	455	424	gb|AAX92706.1| metallothionein-like protein class II [Picea abies]
UN_lyscdhit99_24234	1429	292	331	448	358	gb|AAX92705.1| metallothionein-like protein class II [Picea abies]
UN_lyscdhit99_21509	15929	2983	3622	4618	4706	gb|ACA04850.1| senescence-associated protein [Picea abies]
UN_lyscdhit99_26711	1049	4	1	1044	0	dbj|BAB33421.1| putative senescence-associated protein [Pisum sativum]
UN_lyscdhit99_23395	1307	268	518	374	147	gb|AAF12810.1|AF197342_1 putative intracellular pathogenesis-related protein [Picea glauca]
UN_lyscdhit99_36324	1263	223	375	314	351	gb|ADC45395.1| HSP90-1 [Glycine max]
UN_lyscdhit99_27099	1087	220	310	242	315	gb|ACJ11742.1| heat shock protein 70 [Gossypium hirsutum]
UN_lyscdhit99_2325	1135	207	360	266	302	gb|AAB03388.1| water deficit inducible protein LP3-3 [Pinus taeda]
UN_lyscdhit99_2779	730	141	198	243	148	gb|ABD38596.1| chalcone synthase [Abies alba]
Polyamine Synthesis
UN_lyscdhit99_32363	1268	235	322	331	380	sp|Q9FVG7.1|METK2_PINCO RecName: Full=S-adenosylmethionine synthase 2; Short=AdoMet synthase 2; AltName: Full=Methionine adenosyltransferase 2; Short=MAT 2 gb|AAG17036.1|AF187821_1 S-adenosylmethionine synthetase [Pinus contorta]
UN_lyscdhit99_25323	995	196	205	248	346	emb|CAD98785.2| S-adenosylmethionine decarboxylase proenzyme [Vitis vinifera]
Others
UN_lyscdhit99_17285	136911	24173	39173	40532	33033	gb|ABA54812.1| embryo-abundant protein [Picea abies]
UN_lyscdhit99_19214	2997	54	974	848	1121	ref|XP_002516547.1| mta/sah nucleosidase, putative [Ricinus communis] gb|EEF45888.1| mta/sah nucleosidase, putative [Ricinus communis]
UN_lyscdhit99_9764	2602	499	980	539	584	gb|ABQ14358.1| putative cyclophilin [Pinus taeda]
UN_lyscdhit99_4375	2533	622	672	571	668	gb|AAV44205.1| unknow protein [Oryza sativa Japonica Group]
UN_lyscdhit99_25206	2482	500	566	651	765	emb|CAC27139.1| translation elongation factor-1 alpha [Picea abies]
UN_lyscdhit99_36402	2225	368	659	697	501	emb|CAD20888.1| cytochrome oxidase subunit 2 [Ruscus aculeatus]
UN_lyscdhit99_20743	2042	499	374	401	768	gb|ACD03213.1| xyloglucan endotransglucosylase/hydrolase 3 [Actinidia eriantha]
UN_lyscdhit99_14637	2024	325	490	489	720	ref|XP_002510010.1| tubulin alpha chain, putative [Ricinus communis] gb|EEF52197.1| tubulin alpha chain, putative [Ricinus communis]
UN_lyscdhit99_19131	1992	419	451	530	592	sp|Q9ZRX0.1|TCTP_PSEMZ RecName: Full=Translationally-controlled tumor protein homolog; Short=TCTP emb|CAA10048.1| TCTP-like protein [Pseudotsuga menziesii]
UN_lyscdhit99_27931	1633	327	395	490	421	gb|ADH44695.1| ADP-ribosylation factor [Salvia miltiorrhiza]
UN_lyscdhit99_13247	1349	259	444	315	331	ref|XP_002527925.1| 60S ribosomal protein L27a, putative [Ricinus communis] gb|EEF34482.1| 60S ribosomal protein L27a, putative [Ricinus communis]
UN_lyscdhit99_24018	1207	194	314	374	325	dbj|BAA19608.1| cysteine proteinase inhibitor [Glycine max] dbj|BAA19610.1| cysteine proteinase inhibitor [Glycine max]
UN_lyscdhit99_8579	1143	235	343	287	278	gb|ACP19072.1| actin 1 [Picea abies]
UN_lyscdhit99_35488	1116	222	213	450	231	gb|ACL81498.1| catalase [Ginkgo biloba]
UN_lyscdhit99_33297	1107	163	252	238	454	gb|AAL32975.1| At2g39330/T16B24.3 [Arabidopsis thaliana] gb|AAM70588.1| At2g39330/T16B24.3 [Arabidopsis thaliana]
UN_lyscdhit99_15902	1050	188	225	296	341	gb|ACP52246.1| ribosomal protein S7 [Larix occidentalis]
UN_lyscdhit99_3799	1038	206	287	273	272	sp|P0CG84.1|UBI4P_NICSY RecName: Full=Polyubiquitin; Contains: RecName: Full=Ubiquitin; Flags: Precursor gb|AAA34124.1| pentameric polyubiquitin [Nicotiana sylvestris]
UN_lyscdhit99_26209	1019	202	286	262	269	gb|AAX54511.1| elongation factor 1 alpha [Actinidia deliciosa]
UN_lyscdhit99_26614	1011	165	197	367	282	gb|ABK23000.1| unknown [Picea sitchensis] gb|ABK23261.1| unknown [Picea sitchensis]
UN_lyscdhit99_22305	1001	208	299	219	275	ref|XP_002512685.1| 40S ribosomal protein S27, putative [Ricinus communis] ref|XP_002519401.1| 40S ribosomal protein S27, putative [Ricinus communis] gb|EEF43018.1| 40S ribosomal protein S27, putative [Ricinus communis] gb|EEF50137.1| 40S ribosomal protein S27, putative [Ricinus communis]
UN_lyscdhit99_23957	977	275	257	202	243	gb|ADB93072.1| profilin-1 [Jatropha curcas]
UN_lyscdhit99_21073	972	196	269	257	250	ref|XP_002522429.1| 60S ribosomal protein L34, putative [Ricinus communis] gb|EEF39921.1| 60S ribosomal protein L34, putative [Ricinus communis]
UN_lyscdhit99_32539	968	182	297	254	235	sp|P24669.1|SODC_PINSY RecName: Full=Superoxide dismutase [Cu-Zn] emb|CAA41454.1| CuZn superoxide dismutase [Pinus sylvestris]
UN_lyscdhit99_19505	960	134	278	278	270	gb|ACN40189.1| unknown [Picea sitchensis]
UN_lyscdhit99_26103	953	206	303	196	248	ref|NP_001060690.2| Os07g0687100 [Oryza sativa Japonica Group] dbj|BAF22604.2| Os07g0687100 [Oryza sativa Japonica Group]
UN_lyscdhit99_24779	904	192	237	247	228	emb|CAA06383.1| glutamine synthetase [Pinus sylvestris]
UN_lyscdhit99_24305	869	163	339	284	83	gb|AAF12810.1|AF197342_1 putative intracellular pathogenesis-related protein [Picea glauca]
UN_lyscdhit99_25243	864	148	219	244	253	gb|AAR83866.1| 40S ribosomal protein S17 [Capsicum annuum]
UN_lyscdhit99_24694	850	153	216	186	295	pdb|1QYC|A Chain A, Crystal Structures Of Pinoresinol-Lariciresinol And Phenylcoumaran Benzylic Ether Reductases, And Their Relationship To Isoflavone Reductases pdb|1QYC|B Chain B, Crystal Structures Of Pinoresinol-Lariciresinol And Phenylcoumaran Benzylic Ether Reductases, And Their Relationship To Isoflavone Reductases gb|AAF64173.2|AF242490_1 phenylcoumaran benzylic ether reductase PT1 [Pinus…
UN_lyscdhit99_26306	838	164	172	208	294	ref|XP_002509536.1| Blue copper protein precursor, putative [Ricinus communis] gb|EEF50923.1| Blue copper protein precursor, putative [Ricinus communis]
UN_lyscdhit99_1728	806	149	192	213	252	gb|AAU87301.1| cyclophilin [Pinus halepensis]
UN_lyscdhit99_36411	793	119	150	233	291	ref|XP_002331473.1| ABC transporter family protein [Populus trichocarpa] gb|EEF10682.1| ABC transporter family protein [Populus trichocarpa]
UN_lyscdhit99_27953	786	150	149	253	234	gb|ABK21166.1| unknown [Picea sitchensis]
UN_lyscdhit99_27730	778	143	183	206	246	gb|ABB29926.1| fructose-bisphosphate aldolase-like [Solanum tuberosum]
UN_lyscdhit99_26302	768	134	200	229	205	gb|AAK51690.1|AF307144_1 cytosolic 6-phosphogluconate dehydrogenase [Spinacia oleracea]
UN_lyscdhit99_25047	752	144	255	195	158	gb|ACP52239.1| photosystem II protein D2 [Larix occidentalis]
UN_lyscdhit99_27692	751	155	255	175	166	gb|ABQ14358.1| putative cyclophilin [Pinus taeda]
UN_lyscdhit99_26448	746	131	186	224	205	ref|NP_001147027.1| polyubiquitin containing 7 ubiquitin monomers [Zea mays] gb|ACG25128.1| polyubiquitin containing 7 ubiquitin monomers [Zea mays]
UN_lyscdhit99_7881	727	203	198	177	149	gb|AAU93347.1| flavanone 3-hydroxylase [Ginkgo biloba]
UN_lyscdhit99_6019	718	114	163	214	227	gb|ABK26294.1| unknown [Picea sitchensis]
UN_lyscdhit99_26339	717	133	219	202	163	gb|ABR17031.1| unknown [Picea sitchensis]
UN_lyscdhit99_22425	713	162	196	175	180	gb|AAD10774.1| cytochrome b5 DIF-F [Petunia x hybrida] gb|AAR89457.1| cytochrome B5 [Petunia x hybrida] gb|ABC74800.1| cytochrome B5 [Petunia x hybrida]
A: 23-12 at 14 DAC (days after cutting), B: 25-5 at 14 DAC, C: 23-12 at 25 DAC, D: 25-5 at 25 DAC.
23-12, clone with weak rooting capacity
25-5, clone with strong rooting capacity
