# Supplementary material for: Transcriptome and proteome profiling of adventitious root development in hybrid larch (Larix kaempferi × Larix olgensis)
Source: BMC Plant Biol. 2014 Nov 26;14:305. doi: 10.1186/s12870-014-0305-4 (PMC4253636; doi:10.1186/s12870-014-0305-4)
Supplement: Additional file 2: — The detailed information of the number of detected genes between 14 DAC and 25 DAC in clones 25-5 and 23-12, and the p values of each GO category. [file 12870_2014_305_MOESM2_ESM.xls]

## Sheet: GO classification 
Gene Ontology (GO) classification				Number of unigenes
Biological process (BP)		Total	23-12 14 DAC	25-5 14 DAC	23-12 25 DAC	25-5 25 DAC
ID	Term
GO:0022610	Biological adhesion	6	5	3	4	5
GO:0051179	Localization	2	2	2	1	1
GO:0008152	Metabolism	5189	3183	2365	2874	2945
GO:0065007	Regulation	795	539	359	457	474
GO:0051234	Establishment of localization	780	532	406	482	479
GO:0050896	Physiological response to stimulus	416	253	212	238	249
GO:0016265	Death	4	3	2	3	1
GO:0023046	Signaling process	221	135	75	115	119
GO:0023052	Signaling	121	84	56	75	77
GO:0051704	Multi-organism process	59	31	23	33	26
GO:0032501	Multicellular organismal process	66	49	31	44	44
GO:0009987	Cellular process	4993	3051	2275	2743	2830
GO:0044085	Cellular component biogenesis	40	23	18	25	23
GO:0040011	Locomotion	4	3	3	4	3
GO:0001906	Cell killing	33	18	16	18	16
GO:0016043	Cellular component organization	125	84	64	71	81
GO:0002376	Immune system process	165	107	57	79	89
GO:0022414	Reproductive process	79	51	39	32	40
GO:0071554	Cell wall organization or biogenesis	87	53	40	46	53
GO:0032502	Developmental process	129	94	61	81	80
Cellular component (CC)		Total	23-12 14 DAC	25-5 14 DAC	23-12 25 DAC	25-5 25 DAC
ID	Term
GO:0044464	Cell part	4969	3234	2403	2863	2905
GO:0005576	Extracellular region	32	19	16	20	19
GO:0032991	Macromolecular complex	524	300	254	297	272
GO:0044421	Extracellular region part	60	42	33	34	37
GO:0044423	Virion part	4	1	2	2	2
Molecular function (MF)		Total	23-12 14 DAC	25-5 14 DAC	23-12 25 DAC	25-5 25 DAC
ID	Term
GO:0005215	Transporter activity	137	90	61	87	81
GO:0030234	Enzyme regulator activity	44	34	27	27	26
GO:0009055	Electron carrier activity	12	9	7	8	6
GO:0003824	Catalytic activity	4953	3077	2216	2736	2789
GO:0005488	Binding	5121	3177	2287	2820	2865
GO:0030528	Transcription regulator activity	80	53	40	54	51
GO:0005198	Structural molecule activity	382	223	191	225	200
GO:0060089	Molecular transducer activity	36	20	11	22	20
GO:0016209	Antioxidant activity	118	73	53	70	59
DAC, days after cutting
23-12, clone with weak rooting capacity
25-5, clone with strong rooting capacity

## Sheet: p value
Term	p values
	a-c	b-d
biological adhesion	1	0.921855
localization	1	0.854531
metabolism	0.712745	0.0826814
regulation	0.102009	0.0787758
establishment of localization	0.973534	0.767584
physiological response to stimulus	0.6247	0.808246
death	1	0.901942
signaling process	0.520998	0.024129
signaling	0.96148	0.35684
multi-organism process	0.481766	0.949554
multicellular organismal process	1	0.416435
cellular process	0.550887	0.0985116
cellular component biogenesis	0.484667	0.970197
locomotion	0.792069	1
cell killing	0.875406	0.679708
cellular component organization	0.574789	0.751505
immune system process	0.0566349	0.0689828
reproductive process	0.0334719	0.456164
cell wall organization or biogenesis	0.857309	0.630955
developmental process	0.653067	0.561174
cell part	0.121942	0.735469
extracellular region	0.66153	1
macromolecular complex	0.148936	0.10258
extracellular region part	0.552998	0.830984
virion part	0.946729	1
transporter activity	0.603433	0.505528
enzyme regulator activity	0.513277	0.352832
electron carrier activity	1	0.683091
catalytic activity	0.222632	0.0306955
binding	0.181392	0.0483969
transcription regulator activity	0.42783	0.812434
structural molecule activity	0.121048	0.0906886
molecular transducer activity	0.503636	0.258201
antioxidant activity	0.728247	0.709718
The p values of each GO category calculated by chi-square test,and using the data after normalization ( see addition file 5)
a: 23-12 14DAC/1.1; b: 25-5 14DAC; c: 23-12 25DAC; d; 25-5 25DAC/1.2 (the raw data were shown in this file "go classification")
